# Supplementary material for: CsMgPO4
Source: Acta Crystallogr Sect E Struct Rep Online. 2009 Jul 4;65(Pt 8):i58. doi: 10.1107/S1600536809025434 (PMC2977501; doi:10.1107/S1600536809025434)
Supplement: Supplementary file 1 [file e-65-00i58-sup1.cif]

##############################################################################
###                                                                        ###
###        Electronic paper (Acta Crystallographica Section E)             ###
###                                                                        ###
##############################################################################
#                                                                            #
# This CIF contains the data in a paper accepted for publication in Acta     #
# Crystallographica Section E. It conforms to the requirements of Notes      #
# for Authors for Section E, and has been peer reviewed under the auspices   #
# of the IUCr Commission on Journals.                                        #
#                                                                            #
# Full details of the Crystallographic Information File format               #
# are given in the paper "The Crystallographic Information File (CIF):       #
# a New Standard Archive File for Crystallography" by S. R. Hall, F. H.      #
# Allen and I. D. Brown [Acta Cryst. (1991), A47, 655-685].                  #
#                                                                            #
# The current version of the core CIF dictionary is obtainable from          #
# ftp://ftp.iucr.org/pub/cif_core.dic. The current version number is 2.4.    #
#                                                                            #
# Software is freely available for graphical display of the structure(s) in  #
# this CIF.  For information consult the CIF home page http://www.iucr.org/  #
# cif/home.html                                                              #
#                                                                            #
# This file may be used for bona fide research purposes within the           #
# scientific community so long as proper attribution is given to the journal # 
# article from which it was obtained.                                        #
#                                                                            #
##############################################################################
                                             
data_global
_audit_creation_method     'WinGX routine CIF_UPDATE'
_audit_conform_dict_name     cif_core.dic
_audit_conform_dict_version     2.4
_journal_data_validation_number     ?
_journal_date_recd_electronic     2009-06-26
_journal_date_accepted     2009-07-01
_journal_name_full     'Acta Crystallographica, Section E'
_journal_year     2009
_journal_volume     65
_journal_issue      8
_journal_page_first     i58
_journal_page_last     i58
_journal_paper_category     QI
_journal_coeditor_code     MG2075
_publ_contact_author_name
;
'Strutynska, Nataliya Yu.'
;
_publ_contact_author_address
;
Department of Inorganic Chemistry
Taras Shevchenko National University
64 Volodymyrska Street
01601, Kyiv, Ukraine
;
_publ_contact_author_email     Strutynska_N@bigmir.net
_publ_contact_author_fax     'not avaiable'
_publ_contact_author_phone     '+38(044)2393288'
_publ_section_title
;
CsMgPO~4~
;
loop_
    _publ_author_name
    _publ_author_address
    'Strutynska, Nataliya Yu.'
;
Department of Inorganic Chemistry
Taras Shevchenko National University
64 Volodymyrska Street
01601 Kyiv, Ukraine
;
    'Zatovsky, Igor V.'
;
Department of Inorganic Chemistry
Taras Shevchenko National University
64 Volodymyrska Street
01601 Kyiv, Ukraine
;
    'Baumer, Vyacheslav N.'
;
STC 'Institute for Single Crystals'
NAS of Ukraine,
60 Lenin Avenue,
61001 Kharkiv, Ukraine
;
    'Slobodyanik, Nikolay S.'
;
Department of Inorganic Chemistry
Taras Shevchenko National University
64 Volodymyrska Street
01601 Kyiv, Ukraine
;
data_I
_audit_creation_method     'WinGX routine CIF_UPDATE'
_chemical_name_systematic
;
Caesium magnesium orthophosphate
;
_chemical_formula_moiety     'Mg O4 P, (Cs)'
_chemical_formula_sum     'Cs Mg O4 P'
_chemical_formula_iupac     'Cs Mg P O4'
_chemical_formula_weight     252.19
_symmetry_cell_setting     orthorhombic
_symmetry_space_group_name_H-M     'P n m a'
_symmetry_space_group_name_Hall     '-P 2ac 2n'
loop_
    _symmetry_equiv_pos_as_xyz
    'x, y, z'
    '-x+1/2, -y, z+1/2'
    'x+1/2, -y+1/2, -z+1/2'
    '-x, y+1/2, -z'
    '-x, -y, -z'
    'x-1/2, y, -z-1/2'
    '-x-1/2, y-1/2, z-1/2'
    'x, -y-1/2, z'
_cell_length_a     8.9327(2)
_cell_length_b     5.5277(2)
_cell_length_c     9.6487(3)
_cell_angle_alpha     90
_cell_angle_beta     90
_cell_angle_gamma     90
_cell_volume     476.43(3)
_cell_formula_units_Z     4
_cell_measurement_reflns_used     8753
_cell_measurement_theta_min     3.11
_cell_measurement_theta_max     34.99
_cell_measurement_temperature     293(2)
_exptl_crystal_description     'prism'
_exptl_crystal_colour     'colorless'
_exptl_crystal_size_max     0.12
_exptl_crystal_size_mid     0.10
_exptl_crystal_size_min     0.08
_exptl_crystal_density_diffrn     3.516
_exptl_crystal_density_method     'not measured'
_exptl_crystal_F_000     456
_exptl_absorpt_coefficient_mu     8.131
_exptl_absorpt_correction_type     multi-scan
_exptl_absorpt_process_details
;
(Blessing, 1995)
;
_exptl_absorpt_correction_T_min     0.4125
_exptl_absorpt_correction_T_max     0.5032
_exptl_special_details
;
;
_diffrn_ambient_temperature     293(2)
_diffrn_radiation_type     MoK\a
_diffrn_radiation_wavelength     0.71073
_diffrn_radiation_source     'fine-focus sealed tube'
_diffrn_radiation_monochromator     graphite
_diffrn_measurement_device_type     'Oxford Diffraction Xcalibur-3'
_diffrn_measurement_method     '\f and \w'
_diffrn_reflns_number     8753
_diffrn_reflns_av_R_equivalents     0.0266
_diffrn_reflns_theta_min     3.11
_diffrn_reflns_theta_max     34.99
_diffrn_reflns_theta_full     34.99
_diffrn_measured_fraction_theta_max     1
_diffrn_measured_fraction_theta_full     1
_diffrn_reflns_limit_h_min     -14
_diffrn_reflns_limit_h_max     14
_diffrn_reflns_limit_k_min     -8
_diffrn_reflns_limit_k_max     8
_diffrn_reflns_limit_l_min     -15
_diffrn_reflns_limit_l_max     15
_diffrn_standards_number     0
_diffrn_standards_interval_count     0
_diffrn_standards_interval_time     0
_diffrn_standards_decay_%     ?
_refine_special_details
;
Refinement of <i>F</i>^2^ against ALL reflections. The weighted <i>R</i>-factor
<i>wR</i> and goodness of fit <i>S</i> are based on <i>F</i>^2^, conventional
<i>R</i>-factors <i>R</i> are based on <i>F</i>, with <i>F</i> set to zero for
negative <i>F</i>^2^. The threshold expression of <i>F</i>^2^ >
\s(<i>F</i>^2^) is used only for calculating <i>R</i>-factors(gt) <i>etc</i>.
and is not relevant to the choice of reflections for refinement.
<i>R</i>-factors based on <i>F</i>^2^ are statistically about twice as large
as those based on <i>F</i>, and <i>R</i>- factors based on ALL data will be
even larger.
;
_reflns_number_total     1137
_reflns_number_gt     874
_reflns_threshold_expression     'I>2\s(I)'
_refine_ls_structure_factor_coef     Fsqd
_refine_ls_matrix_type     full
_refine_ls_R_factor_all     0.0316
_refine_ls_R_factor_gt     0.021
_refine_ls_wR_factor_ref     0.0472
_refine_ls_goodness_of_fit_ref     1.003
_refine_ls_restrained_S_all     1.003
_refine_ls_number_reflns     1137
_refine_ls_number_parameters     41
_refine_ls_number_restraints     0
_refine_ls_hydrogen_treatment     noref
_refine_ls_weighting_scheme     calc
_refine_ls_weighting_details
                 'calc w=1/[\s^2^(Fo^2^)+(0.0265P)^2^] where P=(Fo^2^+2Fc^2^)/3'
_atom_sites_solution_primary     direct
_atom_sites_solution_secondary     difmap
_refine_ls_shift/su_max     0.018
_refine_ls_shift/su_mean     0.002
_refine_diff_density_max     1.225
_refine_diff_density_min     -1.017
_refine_ls_extinction_method     'SHELXL97 (Sheldrick, 2008)'
_refine_ls_extinction_coef     0.0211(4)
loop_
    _atom_type_symbol
    _atom_type_description
    _atom_type_scat_dispersion_real
    _atom_type_scat_dispersion_imag
    _atom_type_scat_source
    O O 0.0106 0.006 'International Tables Vol C Tables 4.2.6.8 and 6.1.1.4'
    Mg Mg 0.0486 0.0363 'International Tables Vol C Tables 4.2.6.8 and 6.1.1.4'
    P P 0.1023 0.0942 'International Tables Vol C Tables 4.2.6.8 and 6.1.1.4'
    Cs Cs -0.368 2.1192 'International Tables Vol C Tables 4.2.6.8 and 6.1.1.4'
_computing_data_collection     'CrysAlis CCD (Oxford Diffraction, 2006)'
_computing_cell_refinement     'CrysAlis CCD (Oxford Diffraction, 2006)'
_computing_data_reduction     'CrysAlis RED (Oxford Diffraction, 2006)'
_computing_structure_solution     'SHELXS97 (Sheldrick, 2008)'
_computing_structure_refinement     'SHELXL97 (Sheldrick, 2008)'
_computing_molecular_graphics     'DIAMOND (Brandenburg, 1999)'
_computing_publication_material
;
WinGX (Farrugia, 1999) and enCIFer (Allen <i>et al.</i>,  2004)
;
loop_
    _atom_site_type_symbol
    _atom_site_label
    _atom_site_fract_x
    _atom_site_fract_y
    _atom_site_fract_z
    _atom_site_U_iso_or_equiv
    _atom_site_adp_type
    _atom_site_calc_flag
    _atom_site_refinement_flags
    _atom_site_occupancy
    _atom_site_disorder_assembly
    _atom_site_disorder_group
    Cs Cs1 0.497176(11) 0.25 0.703332(10) 0.02472(2) Uani d S 1 . .
    Mg Mg1 0.32166(5) 0.25 0.08109(5) 0.01434(11) Uani d S 1 . .
    P P1 0.20302(4) 0.25 0.41474(4) 0.01345(7) Uani d S 1 . .
    O O1 0.26034(19) 0.25 0.26799(13) 0.0590(6) Uani d S 1 . .
    O O2 0.26291(11) 0.02604(13) 0.48850(9) 0.0328(2) Uani d . 1 . .
    O O3 0.03356(14) 0.25 0.41501(19) 0.0345(4) Uani d S 1 . .
loop_
    _atom_site_aniso_label
    _atom_site_aniso_U_11
    _atom_site_aniso_U_22
    _atom_site_aniso_U_33
    _atom_site_aniso_U_12
    _atom_site_aniso_U_13
    _atom_site_aniso_U_23
    Cs1 0.02161(4) 0.02632(5) 0.02623(4) 0 -0.00031(4) 0
    Mg1 0.01301(19) 0.0133(2) 0.0168(2) 0 0.00166(17) 0
    P1 0.01272(13) 0.01259(14) 0.01505(14) 0 0.00207(12) 0
    O1 0.0594(11) 0.1014(17) 0.0162(7) 0 0.0121(7) 0
    O2 0.0239(4) 0.0190(4) 0.0555(6) -0.0002(3) -0.0016(4) 0.0156(4)
    O3 0.0121(4) 0.0286(6) 0.0629(10) 0 -0.0003(6) 0
_geom_special_details
;
All e.s.d.'s (except the e.s.d. in the dihedral angle between two l.s. planes)
are estimated using the full covariance matrix. The cell e.s.d.'s are taken
into account individually in the estimation of e.s.d.'s in distances, angles
and torsion angles; correlations between e.s.d.'s in cell parameters are only
used when they are defined by crystal symmetry. An approximate (isotropic)
treatment of cell e.s.d.'s is used for estimating e.s.d.'s involving l.s.
planes.
;
loop_
    _geom_bond_atom_site_label_1
    _geom_bond_atom_site_label_2
    _geom_bond_site_symmetry_2
    _geom_bond_distance
    _geom_bond_publ_flag
    Cs1 O2 . 3.1951(9) yes
    Cs1 O2 8_565 3.1951(9) no
    Cs1 O2 5_656 3.2166(9) yes
    Cs1 O2 4_656 3.2166(9) no
    Cs1 O3 2_565 3.4476(11) yes
    Cs1 O3 2 3.4476(11) no
    Cs1 O1 5_666 3.5224(11) no
    Cs1 O1 5_656 3.5224(11) yes
    Cs1 O1 2 3.6496(11) no
    Cs1 O1 2_565 3.6496(11) yes
    Cs1 O3 6_657 3.6968(18) yes
    Cs1 Mg1 5_666 3.8189(4) no
    Mg1 O1 . 1.8847(13) yes
    Mg1 O3 6_656 1.8932(13) yes
    Mg1 O2 2_554 1.9228(8) yes
    Mg1 O2 7_665 1.9228(8) no
    Mg1 Cs1 5_666 3.8189(4) no
    Mg1 Cs1 5_656 3.8189(4) no
    Mg1 Cs1 1_554 3.9678(5) no
    Mg1 Cs1 6_556 3.9916(5) no
    Mg1 Cs1 2_554 4.1402(4) no
    Mg1 Cs1 2_564 4.1402(4) no
    P1 O1 . 1.5056(13) yes
    P1 O3 . 1.5138(13) yes
    P1 O2 8_565 1.5249(8) no
    P1 O2 . 1.5249(8) yes
    P1 Cs1 2_554 3.8727(3) no
    P1 Cs1 2_564 3.8727(3) no
    P1 Cs1 5_666 4.0136(3) no
    P1 Cs1 5_656 4.0136(3) no
    P1 Cs1 6_557 4.1184(4) no
    O1 Cs1 5_666 3.5224(11) no
    O1 Cs1 5_656 3.5224(11) no
    O1 Cs1 2_554 3.6496(11) no
    O1 Cs1 2_564 3.6496(11) no
    O2 Mg1 2 1.9228(8) no
    O2 Cs1 5_656 3.2166(9) no
    O3 Mg1 6_556 1.8932(13) no
    O3 Cs1 2_554 3.4476(11) no
    O3 Cs1 2_564 3.4476(11) no
    O3 Cs1 6_557 3.6968(18) no
loop_
    _geom_angle_atom_site_label_1
    _geom_angle_atom_site_label_2
    _geom_angle_atom_site_label_3
    _geom_angle_site_symmetry_1
    _geom_angle_site_symmetry_3
    _geom_angle
    _geom_angle_publ_flag
    O2 Cs1 O2 . 8_565 45.59(3) no
    O2 Cs1 O2 . 5_656 83.06(3) no
    O2 Cs1 O2 8_565 5_656 104.291(19) no
    O2 Cs1 O2 . 4_656 104.291(19) no
    O2 Cs1 O2 8_565 4_656 83.06(3) no
    O2 Cs1 O2 5_656 4_656 56.64(3) no
    O2 Cs1 O3 . 2_565 130.00(3) no
    O2 Cs1 O3 8_565 2_565 91.24(3) no
    O2 Cs1 O3 5_656 2_565 140.73(3) no
    O2 Cs1 O3 4_656 2_565 90.78(3) no
    O2 Cs1 O3 . 2 91.24(3) no
    O2 Cs1 O3 8_565 2 130.00(3) no
    O2 Cs1 O3 5_656 2 90.78(3) no
    O2 Cs1 O3 4_656 2 140.73(3) no
    O3 Cs1 O3 2_565 2 106.58(5) no
    O2 Cs1 O1 . 5_666 139.27(2) no
    O2 Cs1 O1 8_565 5_666 98.61(3) no
    O2 Cs1 O1 5_656 5_666 90.44(3) no
    O2 Cs1 O1 4_656 5_666 42.55(2) no
    O3 Cs1 O1 2_565 5_666 51.20(3) no
    O3 Cs1 O1 2 5_666 129.16(3) no
    O2 Cs1 O1 . 5_656 98.61(3) no
    O2 Cs1 O1 8_565 5_656 139.27(2) no
    O2 Cs1 O1 5_656 5_656 42.55(2) no
    O2 Cs1 O1 4_656 5_656 90.44(3) no
    O3 Cs1 O1 2_565 5_656 129.16(3) no
    O3 Cs1 O1 2 5_656 51.20(3) no
    O1 Cs1 O1 5_666 5_656 103.38(4) no
    O2 Cs1 O1 . 2 53.46(2) no
    O2 Cs1 O1 8_565 2 89.52(3) no
    O2 Cs1 O1 5_656 2 99.15(2) no
    O2 Cs1 O1 4_656 2 151.35(2) no
    O3 Cs1 O1 2_565 2 117.11(3) no
    O3 Cs1 O1 2 2 40.66(3) no
    O1 Cs1 O1 5_666 2 165.554(5) no
    O1 Cs1 O1 5_656 2 77.288(3) no
    O2 Cs1 O1 . 2_565 89.52(3) no
    O2 Cs1 O1 8_565 2_565 53.46(2) no
    O2 Cs1 O1 5_656 2_565 151.35(2) no
    O2 Cs1 O1 4_656 2_565 99.15(2) no
    O3 Cs1 O1 2_565 2_565 40.66(3) no
    O3 Cs1 O1 2 2_565 117.11(3) no
    O1 Cs1 O1 5_666 2_565 77.288(3) no
    O1 Cs1 O1 5_656 2_565 165.554(5) no
    O1 Cs1 O1 2 2_565 98.45(4) no
    O2 Cs1 O3 . 6_657 134.74(2) no
    O2 Cs1 O3 8_565 6_657 134.74(2) no
    O2 Cs1 O3 5_656 6_657 120.97(2) no
    O2 Cs1 O3 4_656 6_657 120.97(2) no
    O3 Cs1 O3 2_565 6_657 54.33(3) no
    O3 Cs1 O3 2 6_657 54.33(3) no
    O1 Cs1 O3 5_666 6_657 82.40(2) no
    O1 Cs1 O3 5_656 6_657 82.40(2) no
    O1 Cs1 O3 2 6_657 83.40(2) no
    O1 Cs1 O3 2_565 6_657 83.40(2) no
    O2 Cs1 Mg1 . 5_666 155.689(15) no
    O2 Cs1 Mg1 8_565 5_666 110.517(14) no
    O2 Cs1 Mg1 5_656 5_666 111.987(18) no
    O2 Cs1 Mg1 4_656 5_666 71.807(16) no
    O3 Cs1 Mg1 2_565 5_666 29.64(2) no
    O3 Cs1 Mg1 2 5_666 106.93(3) no
    O1 Cs1 Mg1 5_666 5_666 29.40(2) no
    O1 Cs1 Mg1 5_656 5_666 105.34(2) no
    O1 Cs1 Mg1 2 5_666 136.22(2) no
    O1 Cs1 Mg1 2_565 5_666 68.03(2) no
    O3 Cs1 Mg1 6_657 5_666 54.563(11) no
    O1 Mg1 O3 . 6_656 105.76(8) no
    O1 Mg1 O2 . 2_554 109.29(4) no
    O3 Mg1 O2 6_656 2_554 113.71(4) no
    O1 Mg1 O2 . 7_665 109.29(4) no
    O3 Mg1 O2 6_656 7_665 113.71(4) no
    O2 Mg1 O2 2_554 7_665 105.04(6) no
    O1 Mg1 Cs1 . 5_666 66.55(3) no
    O3 Mg1 Cs1 6_656 5_666 64.25(3) no
    O2 Mg1 Cs1 2_554 5_666 173.66(3) no
    O2 Mg1 Cs1 7_665 5_666 81.10(3) no
    O1 Mg1 Cs1 . 5_656 66.55(3) no
    O3 Mg1 Cs1 6_656 5_656 64.25(3) no
    O2 Mg1 Cs1 2_554 5_656 81.10(3) no
    O2 Mg1 Cs1 7_665 5_656 173.66(3) no
    Cs1 Mg1 Cs1 5_666 5_656 92.725(11) no
    O1 Mg1 Cs1 . 1_554 173.62(6) no
    O3 Mg1 Cs1 6_656 1_554 67.86(6) no
    O2 Mg1 Cs1 2_554 1_554 74.24(3) no
    O2 Mg1 Cs1 7_665 1_554 74.24(3) no
    Cs1 Mg1 Cs1 5_666 1_554 109.444(9) no
    Cs1 Mg1 Cs1 5_656 1_554 109.444(9) no
    O1 Mg1 Cs1 . 6_556 116.54(5) no
    O3 Mg1 Cs1 6_656 6_556 137.70(6) no
    O2 Mg1 Cs1 2_554 6_556 52.79(3) no
    O2 Mg1 Cs1 7_665 6_556 52.79(3) no
    Cs1 Mg1 Cs1 5_666 6_556 133.015(6) no
    Cs1 Mg1 Cs1 5_656 6_556 133.015(6) no
    Cs1 Mg1 Cs1 1_554 6_556 69.840(9) no
    O1 Mg1 Cs1 . 2_554 61.80(3) no
    O3 Mg1 Cs1 6_656 2_554 133.01(2) no
    O2 Mg1 Cs1 2_554 2_554 48.11(3) no
    O2 Mg1 Cs1 7_665 2_554 113.07(3) no
    Cs1 Mg1 Cs1 5_666 2_554 128.277(13) no
    Cs1 Mg1 Cs1 5_656 2_554 69.709(5) no
    Cs1 Mg1 Cs1 1_554 2_554 122.243(9) no
    Cs1 Mg1 Cs1 6_556 2_554 72.323(7) no
    O1 Mg1 Cs1 . 2_564 61.80(3) no
    O3 Mg1 Cs1 6_656 2_564 133.01(2) no
    O2 Mg1 Cs1 2_554 2_564 113.07(3) no
    O2 Mg1 Cs1 7_665 2_564 48.11(3) no
    Cs1 Mg1 Cs1 5_666 2_564 69.709(5) no
    Cs1 Mg1 Cs1 5_656 2_564 128.277(14) no
    Cs1 Mg1 Cs1 1_554 2_564 122.243(9) no
    Cs1 Mg1 Cs1 6_556 2_564 72.323(7) no
    Cs1 Mg1 Cs1 2_554 2_564 83.758(9) no
    O1 P1 O3 . . 109.98(10) no
    O1 P1 O2 . 8_565 108.64(5) no
    O3 P1 O2 . 8_565 110.49(5) no
    O1 P1 O2 . . 108.64(5) no
    O3 P1 O2 . . 110.49(5) no
    O2 P1 O2 8_565 . 108.56(7) no
    O1 P1 Cs1 . . 116.78(7) no
    O3 P1 Cs1 . . 133.24(7) no
    O2 P1 Cs1 8_565 . 54.54(3) no
    O2 P1 Cs1 . . 54.54(3) no
    O1 P1 Cs1 . 2_554 70.23(4) no
    O3 P1 Cs1 . 2_554 62.56(4) no
    O2 P1 Cs1 8_565 2_554 170.83(4) no
    O2 P1 Cs1 . 2_554 80.12(3) no
    Cs1 P1 Cs1 . 2_554 134.428(4) no
    O1 P1 Cs1 . 2_564 70.23(4) no
    O3 P1 Cs1 . 2_564 62.56(4) no
    O2 P1 Cs1 8_565 2_564 80.12(3) no
    O2 P1 Cs1 . 2_564 170.83(4) no
    Cs1 P1 Cs1 . 2_564 134.428(4) no
    Cs1 P1 Cs1 2_554 2_564 91.069(8) no
    O1 P1 Cs1 . 5_666 60.41(4) no
    O3 P1 Cs1 . 5_666 131.89(3) no
    O2 P1 Cs1 8_565 5_666 48.65(4) no
    O2 P1 Cs1 . 5_666 117.22(4) no
    Cs1 P1 Cs1 . 5_666 75.434(6) no
    Cs1 P1 Cs1 2_554 5_666 130.546(10) no
    Cs1 P1 Cs1 2_564 5_666 70.558(4) no
    O1 P1 Cs1 . 5_656 60.41(4) no
    O3 P1 Cs1 . 5_656 131.89(3) no
    O2 P1 Cs1 8_565 5_656 117.22(4) no
    O2 P1 Cs1 . 5_656 48.65(4) no
    Cs1 P1 Cs1 . 5_656 75.434(6) no
    Cs1 P1 Cs1 2_554 5_656 70.558(4) no
    Cs1 P1 Cs1 2_564 5_656 130.546(10) no
    Cs1 P1 Cs1 5_666 5_656 87.043(8) no
    O1 P1 Cs1 . 6_557 173.36(7) no
    O3 P1 Cs1 . 6_557 63.38(7) no
    O2 P1 Cs1 8_565 6_557 74.87(4) no
    O2 P1 Cs1 . 6_557 74.87(4) no
    Cs1 P1 Cs1 . 6_557 69.857(6) no
    Cs1 P1 Cs1 2_554 6_557 105.375(7) no
    Cs1 P1 Cs1 2_564 6_557 105.375(7) no
    Cs1 P1 Cs1 5_666 6_557 123.498(7) no
    Cs1 P1 Cs1 5_656 6_557 123.498(7) no
    P1 O1 Mg1 . . 177.02(12) no
    P1 O1 Cs1 . 5_666 97.77(4) no
    Mg1 O1 Cs1 . 5_666 84.06(4) no
    P1 O1 Cs1 . 5_656 97.77(4) no
    Mg1 O1 Cs1 . 5_656 84.06(4) no
    Cs1 O1 Cs1 5_666 5_656 103.38(4) no
    P1 O1 Cs1 . 2_554 86.93(5) no
    Mg1 O1 Cs1 . 2_554 91.12(4) no
    Cs1 O1 Cs1 5_666 2_554 174.41(4) no
    Cs1 O1 Cs1 5_656 2_554 78.860(3) no
    P1 O1 Cs1 . 2_564 86.93(5) no
    Mg1 O1 Cs1 . 2_564 91.12(4) no
    Cs1 O1 Cs1 5_666 2_564 78.860(3) no
    Cs1 O1 Cs1 5_656 2_564 174.41(4) no
    Cs1 O1 Cs1 2_554 2_564 98.45(4) no
    P1 O2 Mg1 . 2 136.32(7) no
    P1 O2 Cs1 . . 102.59(4) no
    Mg1 O2 Cs1 2 . 105.27(4) no
    P1 O2 Cs1 . 5_656 110.51(4) no
    Mg1 O2 Cs1 2 5_656 98.78(3) no
    Cs1 O2 Cs1 . 5_656 96.94(3) no
    P1 O3 Mg1 . 6_556 178.96(13) no
    P1 O3 Cs1 . 2_554 94.51(5) no
    Mg1 O3 Cs1 6_556 2_554 86.11(4) no
    P1 O3 Cs1 . 2_564 94.51(5) no
    Mg1 O3 Cs1 6_556 2_564 86.11(4) no
    Cs1 O3 Cs1 2_554 2_564 106.58(5) no
    P1 O3 Cs1 . 6_557 95.14(8) no
    Mg1 O3 Cs1 6_556 6_557 83.82(6) no
    Cs1 O3 Cs1 2_554 6_557 125.67(3) no
    Cs1 O3 Cs1 2_564 6_557 125.67(3) no
