# Supplementary material for: CsMgPO4
Source: Acta Crystallogr Sect E Struct Rep Online. 2009 Jul 4;65(Pt 8):i58. doi: 10.1107/S1600536809025434 (PMC2977501; doi:10.1107/S1600536809025434)
Supplement: Supplementary file 2 [file e-65-00i58-Isup2.hkl]

#
# h,k,l, Fc-squared, Fo-squared, sigma(Fo-squared) and status flag
#
data_I
_shelx_title ' Pnma'
_shelx_refln_list_code          4
_shelx_F_calc_maximum      242.28
_exptl_crystal_F_000       456.00
_reflns_d_resolution_high  0.6196
 
loop_
 _symmetry_equiv_pos_as_xyz
 'x, y, z'
 '-x+1/2, -y, z+1/2'
 'x+1/2, -y+1/2, -z+1/2'
 '-x, y+1/2, -z'
 '-x, -y, -z'
 'x-1/2, y, -z-1/2'
 '-x-1/2, y-1/2, z-1/2'
 'x, -y-1/2, z'
 
_cell_length_a     8.9327
_cell_length_b     5.5277
_cell_length_c     9.6487
_cell_angle_alpha  90.000
_cell_angle_beta   90.000
_cell_angle_gamma  90.000
 
_shelx_F_squared_multiplier     1.000
 
loop_
 _refln_index_h
 _refln_index_k
 _refln_index_l
 _refln_F_squared_calc
 _refln_F_squared_meas
 _refln_F_squared_sigma
 _refln_observed_status
   2   0   0     5028.18     4907.93    130.12 o
   4   0   0    51185.59    58626.47    736.35 o
   6   0   0    14670.83    14948.01    101.72 o
   8   0   0     4647.49     4764.56     36.78 o
  10   0   0     5186.25     5166.06     53.30 o
  12   0   0     1325.34     1311.97     65.07 o
  14   0   0      511.72      590.06     72.28 o
   2   1   0       15.78       33.66      9.06 o
   4   1   0       33.64       49.37      7.92 o
   6   1   0      169.35      192.43      9.93 o
   8   1   0      614.85      645.99     16.37 o
  10   1   0       63.48       70.28     17.65 o
  12   1   0       44.42       41.03     22.18 o
  14   1   0      238.02      225.41     31.69 o
   0   2   0    58701.14    41932.02    514.61 o
   2   2   0    20686.81    20707.09    212.79 o
   4   2   0    16999.57    17130.66    139.17 o
   6   2   0    20484.87    21087.87    134.09 o
   8   2   0     1593.16     1620.11     24.93 o
  10   2   0     5935.08     5933.91     56.52 o
  12   2   0      716.31      714.51     29.70 o
  14   2   0      566.61      556.76     30.25 o
   2   3   0        2.23        6.29      7.47 o
   4   3   0       19.02       21.91     10.55 o
   6   3   0      268.64      278.70     14.61 o
   8   3   0      685.94      662.11     19.30 o
  10   3   0      108.77      111.76     18.88 o
  12   3   0       68.32       66.25     26.52 o
   0   4   0    35834.25    27591.38   2067.81 o
   2   4   0     2787.12     2762.18     14.74 o
   4   4   0    13205.83    12840.66     91.76 o
   6   4   0     6932.05     6830.57     68.98 o
   8   4   0     1564.35     1525.85     24.90 o
  10   4   0     2639.78     2646.71     44.10 o
  12   4   0      575.92      607.17     31.67 o
   2   5   0        9.30       11.86      7.32 o
   4   5   0        3.58       14.65     14.41 o
   6   5   0       49.08       61.65     14.28 o
   8   5   0      198.62      191.97     20.71 o
  10   5   0       10.34       13.31     23.12 o
   0   6   0     8412.23     7952.22    131.36 o
   2   6   0     1863.64     1879.23     22.51 o
   4   6   0     2925.85     2749.90     39.41 o
   6   6   0     3625.04     3543.75     94.88 o
   8   6   0      267.48      271.29     25.56 o
  10   6   0     1432.43     1453.76     37.54 o
   2   7   0        2.07        5.66     12.68 o
   4   7   0       43.97       45.09     22.26 o
   6   7   0       98.14      139.51     32.60 o
   8   7   0      195.22      171.07     36.09 o
   0   8   0     2820.11     2838.99     45.63 o
   2   8   0      245.45      241.16     25.59 o
   4   8   0     1019.95     1034.77     35.95 o
   6   8   0      870.57      871.17     36.56 o
   1   0   1       82.21      104.21      6.19 o
   2   0   1       49.37       55.79      6.53 o
   3   0   1     6422.54     6445.85     90.42 o
   4   0   1      408.64      425.90     11.67 o
   5   0   1       14.10       46.06     11.87 o
   6   0   1      559.40      550.29     15.70 o
   7   0   1     1433.58     1541.48     16.52 o
   8   0   1       42.82       33.82      9.31 o
   9   0   1     1103.73     1075.91     18.83 o
  10   0   1      376.25      363.39     15.45 o
  11   0   1        4.07       12.49     18.43 o
  12   0   1      114.06      125.05     21.78 o
  13   0   1      704.14      698.24     36.63 o
  14   0   1        6.07       18.43     61.55 o
   0   1   1     9958.13     9818.96     65.80 o
   1   1   1      743.77      778.92      5.83 o
   2   1   1    45195.71    46324.69    269.44 o
   3   1   1      117.32      124.52      6.60 o
   4   1   1    13440.72    13581.53    142.83 o
   5   1   1     1383.85     1446.97     12.23 o
   6   1   1     9829.59    10195.22     90.51 o
   7   1   1        1.93        2.66      6.53 o
   8   1   1     8819.85     8634.45     47.91 o
   9   1   1        9.01       13.09      9.07 o
  10   1   1     2552.19     2512.08     25.49 o
  11   1   1      423.97      423.05     16.99 o
  12   1   1     1989.90     1986.98     25.09 o
  13   1   1       84.76       90.26     20.53 o
  14   1   1      838.73      833.40     27.78 o
   1   2   1       14.88       17.19      2.83 o
   2   2   1       39.88       42.52      3.38 o
   3   2   1     7370.61     7238.93     46.34 o
   4   2   1      198.83      195.30      5.33 o
   5   2   1      505.63      468.08      8.54 o
   6   2   1      531.30      552.04      8.90 o
   7   2   1     2597.05     2626.58     29.36 o
   8   2   1       14.39       15.96     12.08 o
   9   2   1      269.88      282.64     13.68 o
  10   2   1      350.29      332.03     15.39 o
  11   2   1      134.45      155.55     15.91 o
  12   2   1       79.64       86.93     18.35 o
  13   2   1      282.60      317.19     18.92 o
  14   2   1        7.41       31.17     18.22 o
   0   3   1     6214.56     5548.34     72.41 o
   1   3   1       27.72       33.15      3.05 o
   2   3   1    20814.80    20408.21    229.35 o
   3   3   1       54.89       66.29      6.09 o
   4   3   1     8504.79     8511.18     41.94 o
   5   3   1      253.37      254.67      8.59 o
   6   3   1     5701.78     5711.90     25.07 o
   7   3   1       66.71       67.24     10.20 o
   8   3   1     5930.78     5853.65     34.81 o
   9   3   1        8.07       18.94     12.15 o
  10   3   1     1635.72     1623.88     23.09 o
  11   3   1      401.59      386.73     18.06 o
  12   3   1     1396.40     1397.63     25.36 o
  13   3   1       89.78       77.17     18.33 o
   1   4   1       58.49       59.79      3.36 o
   2   4   1       13.81       18.14      3.46 o
   3   4   1     2795.52     2867.04     13.87 o
   4   4   1       61.14       60.14      6.49 o
   5   4   1       47.69       59.97      7.85 o
   6   4   1      275.72      279.49     11.83 o
   7   4   1      792.91      785.08     14.71 o
   8   4   1        5.72        4.70     12.13 o
   9   4   1      412.30      425.50     14.25 o
  10   4   1      185.00      180.86     15.68 o
  11   4   1        2.45        9.88     15.95 o
  12   4   1       53.28       46.21     17.84 o
   0   5   1     2547.28     2481.56     21.63 o
   1   5   1      314.77      293.53      7.03 o
   2   5   1     7660.92     7401.79     37.68 o
   3   5   1      206.50      188.12      9.52 o
   4   5   1     3618.97     3568.16     38.96 o
   5   5   1      492.24      461.44     12.93 o
   6   5   1     2265.83     2209.54     30.09 o
   7   5   1        9.47       14.59     10.93 o
   8   5   1     2766.92     2796.20     28.54 o
   9   5   1        6.97       14.11     12.24 o
  10   5   1      716.71      680.59     18.19 o
  11   5   1      128.79      132.86     15.10 o
   1   6   1       10.71       15.98      7.33 o
   2   6   1       10.26       17.59      8.55 o
   3   6   1     1353.36     1351.42     17.03 o
   4   6   1        5.35       10.31     13.53 o
   5   6   1      114.49      123.75     15.92 o
   6   6   1      137.31      116.36     17.24 o
   7   6   1      544.17      548.06     19.37 o
   8   6   1        0.15       10.58     15.90 o
   9   6   1       62.65       58.76     16.11 o
  10   6   1       92.43       92.44     16.54 o
   0   7   1      722.24      755.31     18.32 o
   1   7   1        3.87        8.36     10.12 o
   2   7   1     2247.97     2191.16     22.53 o
   3   7   1        6.91       11.67     12.31 o
   4   7   1     1115.74     1117.46     23.21 o
   5   7   1        8.57        5.36     16.36 o
   6   7   1      659.06      657.43     28.57 o
   7   7   1       30.69       36.39     22.73 o
   8   7   1      974.81     1037.33     34.69 o
   1   8   1        2.30       13.16     12.97 o
   2   8   1        3.26        3.59     12.27 o
   3   8   1      382.12      366.87     19.36 o
   4   8   1        0.73        1.75     16.37 o
   5   8   1       33.88       33.32     17.35 o
   6   8   1       40.85       43.91     18.10 o
   0   0   2     5905.07     5898.34    102.60 o
   1   0   2      789.72      806.10      8.01 o
   2   0   2    37065.00    38515.45    600.24 o
   3   0   2      392.57      385.56     10.50 o
   4   0   2     9014.37     9165.33    105.59 o
   5   0   2      776.65      836.97     14.49 o
   6   0   2     8034.30     8202.86     59.48 o
   7   0   2       61.58       81.35      9.74 o
   8   0   2     6288.97     6183.51     41.11 o
   9   0   2       54.03       55.24     13.79 o
  10   0   2     2138.11     2078.75     33.18 o
  11   0   2      165.50      162.42     20.78 o
  12   0   2     1367.00     1281.69     32.64 o
  13   0   2      251.04      242.51     24.23 o
  14   0   2      709.05      739.51     37.49 o
   1   1   2    21118.90    22344.65    266.79 o
   2   1   2       58.48       64.29      6.20 o
   3   1   2     2302.84     2380.01     14.95 o
   4   1   2      160.00      161.35      7.86 o
   5   1   2    13865.38    14522.71     79.47 o
   6   1   2      567.84      595.04      9.14 o
   7   1   2     1234.16     1275.85     13.56 o
   8   1   2        2.37        5.50      8.87 o
   9   1   2     1183.87     1238.89     16.05 o
  10   1   2      372.31      374.93     12.91 o
  11   1   2     1195.08     1236.36     20.08 o
  12   1   2       56.45       63.83     16.69 o
  13   1   2       45.41       60.62     17.48 o
  14   1   2        5.22        7.56     21.44 o
   0   2   2    19363.14    19968.21    158.62 o
   1   2   2       49.56       49.37      2.90 o
   2   2   2     8656.59     8099.24     56.31 o
   3   2   2       53.53       50.49      5.65 o
   4   2   2    16747.73    16750.46    236.97 o
   5   2   2      293.21      308.03      8.81 o
   6   2   2     2430.61     2410.00     14.76 o
   7   2   2       11.61       28.42      9.52 o
   8   2   2     7913.98     7771.87     39.69 o
   9   2   2       84.82       96.37     13.54 o
  10   2   2      983.49      955.43     18.01 o
  11   2   2      170.55      178.60     15.07 o
  12   2   2     1550.55     1494.45     28.08 o
  13   2   2      231.52      232.15     22.11 o
   1   3   2     9889.15     9699.20     62.60 o
   2   3   2       41.37       43.71      4.02 o
   3   3   2      959.74      910.60     12.08 o
   4   3   2       25.50       29.62      4.44 o
   5   3   2     8624.11     8877.62     69.51 o
   6   3   2      515.60      496.06     10.47 o
   7   3   2      697.99      702.64     14.18 o
   8   3   2        9.24       18.98     12.76 o
   9   3   2      816.62      845.08     18.84 o
  10   3   2      357.37      346.45     17.46 o
  11   3   2      820.10      832.23     19.59 o
  12   3   2       14.95       22.96     15.44 o
  13   3   2       29.50       44.30     19.23 o
   0   4   2     1909.74     2030.82     16.75 o
   1   4   2      115.51      126.86      4.99 o
   2   4   2    11063.99    10520.25     46.27 o
   3   4   2      154.77      144.11      6.03 o
   4   4   2     3370.42     3391.73     19.82 o
   5   4   2      221.64      224.76      8.79 o
   6   4   2     3072.28     3037.55     22.19 o
   7   4   2       23.37       18.45      9.99 o
   8   4   2     2802.70     2700.50     26.17 o
   9   4   2       40.29       32.65     14.34 o
  10   4   2      916.72      912.66     20.39 o
  11   4   2       95.07       95.99     15.94 o
  12   4   2      677.74      682.33     18.59 o
   1   5   2     3588.82     3455.40     24.59 o
   2   5   2        1.04        2.86      7.22 o
   3   5   2      254.29      241.29     10.13 o
   4   5   2       47.24       54.46      9.46 o
   5   5   2     3790.49     3761.34     33.50 o
   6   5   2       94.11       73.97     12.14 o
   7   5   2      255.20      278.00     14.05 o
   8   5   2        7.12       11.36     12.03 o
   9   5   2      384.00      374.47     15.83 o
  10   5   2       73.62       52.88     13.10 o
  11   5   2      415.03      426.85     16.25 o
   0   6   2     1352.59     1364.70     21.42 o
   1   6   2       15.51       20.39      8.33 o
   2   6   2     2518.37     2504.97     21.22 o
   3   6   2       28.89       30.84     10.35 o
   4   6   2     1926.94     1881.66     25.24 o
   5   6   2       35.79       31.62     15.53 o
   6   6   2      643.18      641.80     22.49 o
   7   6   2        0.52        7.06     18.00 o
   8   6   2     1498.63     1448.10     25.60 o
   9   6   2       37.59       41.49     14.55 o
  10   6   2      229.00      231.64     17.64 o
   1   7   2     1071.04     1068.60     18.94 o
   2   7   2        7.98       16.70     11.22 o
   3   7   2       40.08       44.97     12.63 o
   4   7   2        0.16        6.65     13.80 o
   5   7   2     1321.24     1325.03     23.98 o
   6   7   2      103.70      100.62     19.06 o
   7   7   2       56.76       50.03     22.69 o
   8   7   2       11.11       18.49     23.19 o
   0   8   2      170.33      169.05     20.73 o
   1   8   2       29.57       25.83     13.42 o
   2   8   2      949.76     1037.56     20.92 o
   3   8   2       32.80       41.19     13.88 o
   4   8   2      353.14      335.96     17.65 o
   5   8   2       26.38       28.44     17.20 o
   6   8   2      251.71      250.77     19.89 o
   1   0   3    17072.81    17918.84    149.74 o
   2   0   3        1.63        8.76      7.18 o
   3   0   3    14931.13    15269.94    169.70 o
   4   0   3        1.90       12.82      8.65 o
   5   0   3     7373.72     7855.24     47.03 o
   6   0   3      404.63      411.21     11.70 o
   7   0   3     6198.45     6251.19     40.92 o
   8   0   3      544.45      558.12     20.01 o
   9   0   3     2224.30     2260.30     33.08 o
  10   0   3      153.41      165.96     18.49 o
  11   0   3     1753.78     1754.97     34.10 o
  12   0   3       18.33        6.54     20.71 o
  13   0   3      499.04      495.90     29.15 o
  14   0   3      149.09      158.10     29.06 o
   0   1   3    33986.39    34901.55    845.79 o
   1   1   3       26.52       30.02      4.51 o
   2   1   3     6698.41     7075.03     56.98 o
   3   1   3       29.77       33.39      6.38 o
   4   1   3     7691.18     7666.55     37.07 o
   5   1   3       44.63       40.00      8.84 o
   6   1   3    10077.02    10342.04     44.78 o
   7   1   3      127.54      135.00      8.37 o
   8   1   3      256.93      267.20     11.57 o
   9   1   3       37.80       44.24     10.75 o
  10   1   3     2883.93     2840.20     26.90 o
  11   1   3       68.52       77.65     13.14 o
  12   1   3      217.99      210.95     16.15 o
  13   1   3       30.91       19.01     19.60 o
  14   1   3      178.93      179.11     21.47 o
   1   2   3    12860.99    12578.14    119.30 o
   2   2   3        2.67        1.97      4.69 o
   3   2   3     8372.37     8662.03     51.05 o
   4   2   3       12.08       18.88      6.27 o
   5   2   3     8102.95     8240.34     46.71 o
   6   2   3      456.68      459.27      9.69 o
   7   2   3     3233.89     3262.61     25.57 o
   8   2   3      605.34      593.39     13.83 o
   9   2   3     2865.00     2853.45     25.63 o
  10   2   3      187.72      183.25     14.60 o
  11   2   3      857.96      860.48     21.52 o
  12   2   3       32.71       43.34     17.71 o
  13   2   3      730.00      770.61     26.58 o
   0   3   3    18902.64    18686.57    179.72 o
   1   3   3      337.72      360.86      4.56 o
   2   3   3     2533.32     2606.88     15.75 o
   3   3   3       67.65       78.30      5.36 o
   4   3   3     4910.86     4878.01     16.94 o
   5   3   3      196.83      204.37      8.66 o
   6   3   3     6063.12     5992.83     28.07 o
   7   3   3       10.25       10.88      9.61 o
   8   3   3      164.14      176.48     12.92 o
   9   3   3       74.52       57.62     12.60 o
  10   3   3     1987.15     1895.48     24.66 o
  11   3   3       21.86       23.23     16.71 o
  12   3   3      146.70      172.71     17.41 o
  13   3   3       34.30       29.42     20.60 o
   1   4   3     5212.32     5178.46     18.80 o
   2   4   3        1.35        5.21      4.98 o
   3   4   3     4898.00     4866.85     20.49 o
   4   4   3        5.57       10.95      6.53 o
   5   4   3     2946.45     2912.21     20.60 o
   6   4   3      172.01      182.34     10.36 o
   7   4   3     2506.28     2521.67     21.21 o
   8   4   3      274.99      258.39     12.98 o
   9   4   3     1021.67      983.29     20.09 o
  10   4   3       68.61       71.42     13.93 o
  11   4   3      802.33      845.44     19.97 o
  12   4   3        6.44       10.29     16.18 o
   0   5   3     8162.46     8156.81     48.74 o
   1   5   3       43.62       37.10      8.09 o
   2   5   3      569.22      553.75     10.80 o
   3   5   3      104.48       95.74      9.55 o
   4   5   3     2246.33     2270.71     23.81 o
   5   5   3        7.23       19.14     11.66 o
   6   5   3     2492.57     2451.05     24.89 o
   7   5   3      104.55      118.25     11.70 o
   8   5   3       64.47       60.45     12.40 o
   9   5   3        0.44        0.00     13.02 o
  10   5   3      987.75      983.69     19.99 o
  11   5   3       41.50       42.02     13.89 o
   1   6   3     1819.15     1757.41     19.80 o
   2   6   3        1.09        5.22      8.50 o
   3   6   3     1472.74     1415.37     17.35 o
   4   6   3       24.79       29.86     10.67 o
   5   6   3     1287.45     1265.05     22.49 o
   6   6   3      121.00      114.16     15.22 o
   7   6   3      715.33      701.46     21.43 o
   8   6   3      174.65      181.85     17.85 o
   9   6   3      562.72      570.56     20.70 o
  10   6   3       53.74       63.13     15.60 o
   0   7   3     2590.22     2645.42     47.28 o
   1   7   3       66.35       61.15     12.60 o
   2   7   3      118.12      124.61     13.28 o
   3   7   3       24.43       36.13     12.63 o
   4   7   3      690.86      730.94     18.26 o
   5   7   3       49.88       44.51     14.58 o
   6   7   3      847.57      830.27     23.52 o
   7   7   3        0.40        4.24     20.64 o
   8   7   3       10.12       17.23     19.60 o
   1   8   3      460.03      468.32     17.17 o
   2   8   3        0.32        3.44     15.79 o
   3   8   3      426.20      423.61     18.69 o
   4   8   3        7.22       18.00     16.43 o
   5   8   3      308.24      293.12     17.81 o
   0   0   4     4820.42     5187.92     49.70 o
   1   0   4      137.49      132.96      6.75 o
   2   0   4      742.40      597.01     12.61 o
   3   0   4        0.06        0.00      7.55 o
   4   0   4     5435.91     5605.69     44.29 o
   5   0   4     1180.83     1260.62     19.96 o
   6   0   4       31.80       13.49     10.81 o
   7   0   4       56.31       55.34     11.41 o
   8   0   4     3092.27     2943.06     37.60 o
   9   0   4       72.17       62.90     17.21 o
  10   0   4       45.15       40.17     18.84 o
  11   0   4      575.84      575.83     24.97 o
  12   0   4      528.78      464.92     27.86 o
  13   0   4       17.52       37.03     21.39 o
   1   1   4    10336.48    10343.95     81.60 o
   2   1   4       61.24       64.64      5.06 o
   3   1   4    25654.53    26984.22    217.10 o
   4   1   4        0.73        4.62      6.72 o
   5   1   4     2981.90     3136.47     27.17 o
   6   1   4      463.01      455.02      9.46 o
   7   1   4     9279.39     9258.71     50.18 o
   8   1   4       31.83       49.90     10.19 o
   9   1   4     3617.50     3668.33     27.38 o
  10   1   4      190.09      188.46     13.83 o
  11   1   4     1222.94     1218.76     22.85 o
  12   1   4       14.35       28.08     16.29 o
  13   1   4     1467.40     1519.84     31.30 o
   0   2   4        6.44       16.13      6.01 o
   1   2   4       29.53       32.34      4.21 o
   2   2   4     5943.57     6010.25     29.40 o
   3   2   4      118.25      129.68      5.75 o
   4   2   4      681.73      691.68      8.89 o
   5   2   4      467.43      455.59      7.88 o
   6   2   4      861.53      834.13     11.31 o
   7   2   4      141.99      155.53     11.77 o
   8   2   4     1246.76     1180.29     17.70 o
   9   2   4       17.26       20.61     12.31 o
  10   2   4      208.62      217.50     16.05 o
  11   2   4      566.35      551.76     21.21 o
  12   2   4      263.34      251.71     19.68 o
  13   2   4       23.82       19.78     19.78 o
   1   3   4     5927.13     5757.94     25.11 o
   2   3   4        9.00       10.92      4.52 o
   3   3   4    15571.00    16077.43     41.27 o
   4   3   4       11.61       11.15      5.81 o
   5   3   4     1785.49     1732.25     18.98 o
   6   3   4      178.25      170.38      8.04 o
   7   3   4     6117.36     6075.46     37.77 o
   8   3   4        2.15        7.79      9.11 o
   9   3   4     2384.84     2320.37     21.68 o
  10   3   4       70.83       73.19     14.15 o
  11   3   4      825.35      860.30     20.32 o
  12   3   4       30.74       44.39     15.02 o
  13   3   4     1046.61     1073.00     27.32 o
   0   4   4      561.92      559.26     10.51 o
   1   4   4      108.21      107.53      5.76 o
   2   4   4     1054.59     1099.82     11.85 o
   3   4   4       25.94       23.45      6.46 o
   4   4   4     1316.13     1288.79     13.84 o
   5   4   4      505.76      496.64     12.51 o
   6   4   4       65.40       64.29     10.76 o
   7   4   4       16.31       24.81     11.38 o
   8   4   4     1241.47     1195.68     21.59 o
   9   4   4       26.05       26.17     14.13 o
  10   4   4       24.03       28.50     14.41 o
  11   4   4      293.27      276.58     17.10 o
  12   4   4      250.09      237.08     16.35 o
   1   5   4     2383.62     2347.15     18.93 o
   2   5   4       19.86       19.37      7.82 o
   3   5   4     6626.49     6431.71     37.93 o
   4   5   4        7.75       14.31     10.56 o
   5   5   4      699.15      691.73     16.23 o
   6   5   4      188.48      197.90     14.77 o
   7   5   4     2769.75     2719.89     31.51 o
   8   5   4       33.95       50.94     16.32 o
   9   5   4     1124.51     1156.17     26.07 o
  10   5   4       94.83       86.48     16.28 o
  11   5   4      370.71      356.41     19.17 o
   0   6   4        2.06       18.15     14.08 o
   1   6   4        4.71        8.40     10.16 o
   2   6   4     1023.18     1068.43     15.93 o
   3   6   4        0.34        1.61     10.36 o
   4   6   4      141.05      148.96     11.44 o
   5   6   4       91.71       93.10     12.75 o
   6   6   4      132.93      165.69     14.98 o
   7   6   4       31.80       45.25     16.02 o
   8   6   4      315.74      319.70     21.08 o
   9   6   4        0.31       17.71     17.07 o
  10   6   4       31.80       34.26     17.84 o
   1   7   4      676.87      658.36     17.08 o
   2   7   4        1.31        1.37     12.54 o
   3   7   4     2200.93     2196.18     27.59 o
   4   7   4        0.49        3.84     15.50 o
   5   7   4      161.02      157.01     15.64 o
   6   7   4       21.95       27.83     16.27 o
   7   7   4     1003.28     1057.23     29.31 o
   8   7   4        0.01        2.22     20.10 o
   0   8   4        3.35        6.87     22.39 o
   1   8   4       36.43       42.75     13.84 o
   2   8   4      221.26      241.73     16.82 o
   3   8   4       16.66       36.76     15.10 o
   4   8   4       67.65       81.93     17.04 o
   5   8   4       70.10       91.77     17.50 o
   1   0   5    28825.14    30921.01    284.32 o
   2   0   5       17.10       18.76      7.72 o
   3   0   5     6460.81     6602.72     38.35 o
   4   0   5      102.37       85.73     10.70 o
   5   0   5    22933.55    24073.80    152.07 o
   6   0   5       42.01       34.10      8.56 o
   7   0   5     3151.40     3126.74     29.04 o
   8   0   5        8.92       13.75     13.55 o
   9   0   5     3941.59     4027.36     37.53 o
  10   0   5       66.30       77.33     19.81 o
  11   0   5     1983.73     1975.49     37.03 o
  12   0   5        3.16       22.01     20.24 o
  13   0   5      491.77      540.59     26.75 o
   0   1   5     1262.56     1346.40     21.12 o
   1   1   5       27.20       26.39      5.23 o
   2   1   5     1702.86     1684.35     12.12 o
   3   1   5       13.58       15.13      6.33 o
   4   1   5        3.82       10.20      6.11 o
   5   1   5       22.53       24.48      6.98 o
   6   1   5        4.04       16.74      7.52 o
   7   1   5       26.12       29.93      6.78 o
   8   1   5      321.06      300.04     10.51 o
   9   1   5      230.70      237.39     11.57 o
  10   1   5        1.03        5.85     15.60 o
  11   1   5       76.20       79.37     18.55 o
  12   1   5       45.49       42.33     17.15 o
  13   1   5      299.82      281.03     21.54 o
   1   2   5    20317.47    21151.23    143.13 o
   2   2   5        0.50        3.40      5.95 o
   3   2   5     5999.46     6014.88     42.63 o
   4   2   5       14.02       12.10      4.83 o
   5   2   5    15523.68    15928.61     85.36 o
   6   2   5      115.55      111.76      7.27 o
   7   2   5     3553.66     3534.04     26.88 o
   8   2   5       51.11       50.95      9.54 o
   9   2   5     2349.32     2353.44     22.38 o
  10   2   5      118.12      118.34     13.58 o
  11   2   5     2246.49     2293.77     31.17 o
  12   2   5        1.03       16.42     21.11 o
  13   2   5      226.37      233.06     17.85 o
   0   3   5      512.38      494.48     13.64 o
   1   3   5      129.13      131.01      4.40 o
   2   3   5      841.89      841.83      8.29 o
   3   3   5      268.77      265.36      6.34 o
   4   3   5        2.17        6.26      5.24 o
   5   3   5      139.85      130.39      6.66 o
   6   3   5        0.23        4.68      8.35 o
   7   3   5       88.20       88.33      9.48 o
   8   3   5      246.75      220.35     11.18 o
   9   3   5       96.11       93.68     11.17 o
  10   3   5        2.26       10.72     13.49 o
  11   3   5       34.15       38.31     13.13 o
  12   3   5       34.65       26.77     15.29 o
   1   4   5     9956.02     9783.04     49.42 o
   2   4   5        3.26        4.97      5.44 o
   3   4   5     2289.28     2177.21     22.14 o
   4   4   5       17.57       23.42      7.33 o
   5   4   5     9294.85     9259.67     37.47 o
   6   4   5       28.20       22.96     11.53 o
   7   4   5     1352.64     1318.48     20.04 o
   8   4   5        8.40       18.39     13.21 o
   9   4   5     1734.35     1771.04     25.11 o
  10   4   5       33.86       42.18     15.39 o
  11   4   5     1017.43     1011.64     23.18 o
  12   4   5        1.69       15.65     15.87 o
   0   5   5      201.32      182.85     12.27 o
   1   5   5        6.25        0.85      7.55 o
   2   5   5      360.43      351.39     10.62 o
   3   5   5        3.70        8.95      8.63 o
   4   5   5        1.80       15.15     11.51 o
   5   5   5        0.39        7.12     10.83 o
   6   5   5        0.51       12.61     13.12 o
   7   5   5        0.17       14.04     14.15 o
   8   5   5      128.59      148.79     16.33 o
   9   5   5      135.51      110.72     17.73 o
  10   5   5        2.52       16.16     17.19 o
  11   5   5       55.63       61.29     17.65 o
   1   6   5     3404.91     3353.58     26.75 o
   2   6   5        0.26        0.69     11.43 o
   3   6   5      808.13      818.29     15.46 o
   4   6   5        0.11       10.73     10.82 o
   5   6   5     3288.62     3248.69     29.16 o
   6   6   5       40.03       59.83     13.58 o
   7   6   5      604.74      638.37     20.23 o
   8   6   5       23.66       39.10     16.87 o
   9   6   5      563.78      560.45     22.67 o
   0   7   5       46.89       52.91     18.14 o
   1   7   5      102.08      122.38     12.41 o
   2   7   5       90.98      104.12     12.77 o
   3   7   5      125.59      130.84     13.34 o
   4   7   5        4.31       20.07     12.77 o
   5   7   5       55.69       56.49     14.09 o
   6   7   5        3.50       12.02     12.51 o
   7   7   5       29.61       34.79     14.25 o
   1   8   5      957.98      987.19     21.11 o
   2   8   5        0.06        5.85     14.69 o
   3   8   5      167.02      162.93     16.26 o
   4   8   5        0.49        7.47     16.22 o
   0   0   6     1259.13     1251.75     27.55 o
   1   0   6      114.21      120.95      8.17 o
   2   0   6     2079.87     2055.87     20.47 o
   3   0   6      318.71      351.93     11.55 o
   4   0   6      223.11      246.93     18.20 o
   5   0   6        2.83        2.55      9.45 o
   6   0   6      123.39      117.18      9.23 o
   7   0   6      294.89      292.40     11.36 o
   8   0   6     1657.37     1708.86     22.33 o
   9   0   6       14.52       30.76     14.94 o
  10   0   6       64.46       82.88     17.77 o
  11   0   6      104.13      106.52     21.45 o
  12   0   6      239.30      266.44     22.81 o
  13   0   6       35.81       43.92     20.78 o
   1   1   6    12607.78    12955.82     64.20 o
   2   1   6        1.16        3.18      5.86 o
   3   1   6    11095.23    11482.72     33.16 o
   4   1   6        8.09       11.50      6.76 o
   5   1   6     7229.69     7181.77     47.00 o
   6   1   6      444.96      422.15      8.23 o
   7   1   6     5144.42     5122.34     28.00 o
   8   1   6      177.02      172.54     10.54 o
   9   1   6     2592.97     2517.32     22.04 o
  10   1   6      260.92      277.66     15.90 o
  11   1   6     1464.26     1485.88     28.44 o
  12   1   6        1.40       15.41     18.21 o
  13   1   6      689.82      676.87     24.32 o
   0   2   6     3603.06     3623.63     25.00 o
   1   2   6       53.11       50.59      5.51 o
   2   2   6     4590.93     4675.09     23.85 o
   3   2   6        4.41        6.81      4.86 o
   4   2   6       54.53       49.12      5.57 o
   5   2   6       66.23       61.26      6.12 o
   6   2   6       19.71       26.00      7.43 o
   7   2   6       87.91       81.89      8.63 o
   8   2   6      767.95      811.97     12.91 o
   9   2   6       49.04       58.12     10.16 o
  10   2   6        3.43       10.07     12.54 o
  11   2   6       53.62       48.85     15.05 o
  12   2   6      118.29      140.59     18.93 o
   1   3   6     7725.32     7728.08     24.38 o
   2   3   6        0.01        2.52      4.81 o
   3   3   6     6782.01     6650.36     32.19 o
   4   3   6        6.41        8.47      5.55 o
   5   3   6     4736.10     4775.10     31.80 o
   6   3   6      239.12      235.62     10.10 o
   7   3   6     3298.83     3232.99     30.40 o
   8   3   6       87.24       96.29     11.34 o
   9   3   6     1794.85     1815.72     21.12 o
  10   3   6      132.93      145.81     12.30 o
  11   3   6      989.39      946.16     20.56 o
  12   3   6        7.43       15.85     19.21 o
   0   4   6      569.46      594.15     11.57 o
   1   4   6        9.18       11.12      5.84 o
   2   4   6     1040.07      996.31     14.39 o
   3   4   6       76.43       74.64      8.09 o
   4   4   6       83.68       86.15      8.70 o
   5   4   6        0.15        6.26      8.17 o
   6   4   6       61.32       63.57     10.20 o
   7   4   6      125.42      121.48     12.70 o
   8   4   6      820.93      793.93     18.99 o
   9   4   6        5.70       12.73     16.29 o
  10   4   6       44.38       36.14     15.03 o
  11   4   6       53.28       39.44     14.34 o
   1   5   6     3210.56     3198.56     33.99 o
   2   5   6        7.35        8.19      9.22 o
   3   5   6     2891.27     2896.54     23.84 o
   4   5   6       10.84       11.13      9.98 o
   5   5   6     2050.67     2008.47     21.49 o
   6   5   6      232.44      242.23     14.02 o
   7   5   6     1519.71     1580.13     24.98 o
   8   5   6      122.26      132.45     16.40 o
   9   5   6      835.28      815.13     22.37 o
  10   5   6      137.32      147.35     18.68 o
   0   6   6      499.17      546.65     18.12 o
   1   6   6       34.15       42.64     10.36 o
   2   6   6      733.42      698.16     15.86 o
   3   6   6        2.15       18.58     11.24 o
   4   6   6        0.35       15.33     12.85 o
   5   6   6       26.93       36.15     12.30 o
   6   6   6        2.88       17.22     13.40 o
   7   6   6       10.91       20.20     15.11 o
   8   6   6      270.27      288.73     18.06 o
   9   6   6       15.26       28.39     17.53 o
   1   7   6     1002.60     1034.65     18.43 o
   2   7   6        0.68       11.16     11.52 o
   3   7   6      879.93      887.02     19.31 o
   4   7   6        0.41        4.61     14.07 o
   5   7   6      700.88      751.65     19.31 o
   6   7   6       48.03       52.24     16.07 o
   7   7   6      477.03      475.07     19.72 o
   0   8   6      144.65      162.15     25.14 o
   1   8   6        0.91        1.40     15.90 o
   2   8   6      202.05      170.40     17.91 o
   3   8   6        8.83       19.94     15.05 o
   1   0   7     5087.29     5128.41     26.26 o
   2   0   7        6.13        2.63      7.38 o
   3   0   7    13289.57    13528.65     75.14 o
   4   0   7       50.75       57.20     10.12 o
   5   0   7     1464.34     1384.17     17.72 o
   6   0   7      100.24       93.95      9.47 o
   7   0   7     5300.36     5298.01     31.44 o
   8   0   7      141.77      158.58     11.52 o
   9   0   7     1883.20     1864.17     28.61 o
  10   0   7       15.63       30.11     17.34 o
  11   0   7      751.20      735.29     27.74 o
  12   0   7        4.04       26.52     25.27 o
   0   1   7     6790.86     6897.89     44.18 o
   1   1   7      108.75      113.91      4.62 o
   2   1   7      613.32      628.59      8.34 o
   3   1   7       26.79       29.05      6.24 o
   4   1   7     2443.75     2425.24     15.25 o
   5   1   7      547.45      539.61      8.83 o
   6   1   7     1550.73     1543.93     16.36 o
   7   1   7       18.76       22.18      8.82 o
   8   1   7      253.56      269.50     11.08 o
   9   1   7       21.60       30.55     10.60 o
  10   1   7      631.57      657.66     17.99 o
  11   1   7      348.28      369.01     18.22 o
  12   1   7       99.22      117.27     18.13 o
   1   2   7     4196.51     4267.62     16.96 o
   2   2   7        0.08        1.59      5.34 o
   3   2   7     9876.95     9927.02     43.65 o
   4   2   7       11.93       12.73      5.89 o
   5   2   7     1519.93     1494.96     15.78 o
   6   2   7       29.33       27.81      8.58 o
   7   2   7     3660.05     3464.15     26.04 o
   8   2   7       53.73       52.86     11.06 o
   9   2   7     1963.38     1938.68     24.04 o
  10   2   7        0.29       10.59     15.45 o
  11   2   7      426.25      398.54     17.82 o
  12   2   7        0.56       10.55     16.89 o
   0   3   7     4106.65     3946.15     52.49 o
   1   3   7      213.62      199.05      6.70 o
   2   3   7      403.15      380.90      6.81 o
   3   3   7       98.91       90.03      5.82 o
   4   3   7     1494.70     1462.56     14.51 o
   5   3   7      521.10      492.75     10.41 o
   6   3   7     1070.57     1093.07     14.29 o
   7   3   7        0.58        5.82     10.45 o
   8   3   7      150.73      155.84     11.61 o
   9   3   7       30.30       22.27     11.00 o
  10   3   7      458.17      507.96     17.84 o
  11   3   7      214.63      230.08     17.94 o
   1   4   7     2028.28     2023.69     15.92 o
   2   4   7        5.54        7.91      7.39 o
   3   4   7     5820.86     5854.60     35.03 o
   4   4   7       39.70       45.24      8.38 o
   5   4   7      535.19      522.43     11.66 o
   6   4   7       62.37       57.04     10.00 o
   7   4   7     2488.71     2483.88     25.90 o
   8   4   7       83.71       79.42     12.95 o
   9   4   7      865.62      825.55     20.25 o
  10   4   7       11.10       16.01     13.19 o
  11   4   7      350.01      340.54     16.78 o
   0   5   7     1631.87     1693.05     26.29 o
   1   5   7        0.37        9.49      8.46 o
   2   5   7      204.50      176.81     11.84 o
   3   5   7        2.16        1.78      9.78 o
   4   5   7      576.20      577.41     14.45 o
   5   5   7       68.49       73.08     11.85 o
   6   5   7      558.15      535.75     16.65 o
   7   5   7       32.48       29.58     15.07 o
   8   5   7       49.81       62.19     15.65 o
   9   5   7        0.11       11.50     15.68 o
  10   5   7      252.13      245.36     18.00 o
   1   6   7      728.99      756.44     17.92 o
   2   6   7        0.73        2.92     12.99 o
   3   6   7     2214.49     2275.69     39.10 o
   4   6   7        8.03       18.49     12.54 o
   5   6   7      196.83      236.60     16.14 o
   6   6   7       11.21       15.96     14.72 o
   7   6   7      949.70      950.14     24.98 o
   8   6   7       15.95       28.40     15.84 o
   0   7   7      632.58      570.22     29.03 o
   1   7   7       67.89       55.95     15.05 o
   2   7   7       34.69       37.35     13.83 o
   3   7   7       39.92       51.08     13.49 o
   4   7   7      225.81      221.45     15.37 o
   5   7   7      110.13      112.44     14.55 o
   6   7   7      173.36      178.23     16.60 o
   0   0   8     5222.89     5365.54     39.67 o
   1   0   8       69.70       73.40     10.27 o
   2   0   8     3736.28     3690.29     26.84 o
   3   0   8      140.00      141.31      9.55 o
   4   0   8     2161.18     2200.40     23.47 o
   5   0   8       53.98       43.50     10.44 o
   6   0   8     3721.82     3717.83     29.20 o
   7   0   8       16.02       23.11     10.96 o
   8   0   8      411.11      467.23     17.00 o
   9   0   8      120.81      117.80     18.31 o
  10   0   8     1226.38     1278.97     33.74 o
  11   0   8       68.59       83.52     23.26 o
  12   0   8      207.45      216.49     26.06 o
   1   1   8     6191.94     6287.34     40.97 o
   2   1   8       15.72       20.88      7.07 o
   3   1   8     1074.76     1043.80     16.60 o
   4   1   8        2.59        4.78      6.99 o
   5   1   8     5820.97     5782.50     34.77 o
   6   1   8        3.04        3.62      6.92 o
   7   1   8      813.22      760.75     12.33 o
   8   1   8      134.03      133.38     10.36 o
   9   1   8      796.65      746.24     15.64 o
  10   1   8       10.87       17.10     14.66 o
  11   1   8      781.24      747.29     19.61 o
  12   1   8       32.85       37.00     17.38 o
   0   2   8     6595.20     6502.17     43.56 o
   1   2   8      296.95      274.86      7.33 o
   2   2   8     1510.66     1529.37     13.81 o
   3   2   8      365.49      344.59      7.63 o
   4   2   8     2937.96     2884.76     15.87 o
   5   2   8      165.19      153.22      7.72 o
   6   2   8     2104.82     2109.60     21.31 o
   7   2   8       62.90       55.63     11.23 o
   8   2   8      596.78      581.96     16.56 o
   9   2   8       54.28       53.43     13.39 o
  10   2   8      787.27      863.30     19.94 o
  11   2   8       37.33       51.26     14.40 o
   1   3   8     3990.47     3915.92     40.19 o
   2   3   8       15.25       19.95      6.52 o
   3   3   8      619.71      640.19      9.70 o
   4   3   8        0.08        5.33      6.72 o
   5   3   8     3981.25     3924.79     26.94 o
   6   3   8        0.06       11.46      9.54 o
   7   3   8      508.97      507.05     15.90 o
   8   3   8       63.78       58.24     13.89 o
   9   3   8      553.87      527.97     17.64 o
  10   3   8        1.67       12.49     14.10 o
  11   3   8      558.35      546.63     19.00 o
   0   4   8     2677.71     2605.18     35.04 o
   1   4   8       15.50       20.97      9.20 o
   2   4   8     1201.73     1221.48     16.30 o
   3   4   8       40.51       35.24      9.46 o
   4   4   8     1134.36     1123.33     14.95 o
   5   4   8        9.06       12.85      9.56 o
   6   4   8     1519.26     1537.75     23.82 o
   7   4   8        1.33        4.80     12.33 o
   8   4   8      211.46      229.65     16.32 o
   9   4   8       81.58       82.37     15.24 o
  10   4   8      579.62      579.59     23.83 o
   1   5   8     1800.70     1845.95     21.66 o
   2   5   8        1.56        9.37     12.81 o
   3   5   8      207.55      224.24     13.70 o
   4   5   8        6.21        7.31     11.78 o
   5   5   8     2011.14     2086.88     25.04 o
   6   5   8        7.41        5.56     15.16 o
   7   5   8      188.22      190.95     16.57 o
   8   5   8       70.50       69.08     17.03 o
   9   5   8      299.76      361.89     20.53 o
   0   6   8     1332.80     1293.90     28.16 o
   1   6   8       74.93       85.41     12.29 o
   2   6   8      276.19      275.83     15.56 o
   3   6   8       88.63       95.96     13.48 o
   4   6   8      593.67      574.95     17.61 o
   5   6   8       36.28       40.93     13.50 o
   6   6   8      488.50      500.06     19.05 o
   7   6   8       12.63       18.52     16.67 o
   1   7   8      601.45      643.99     19.32 o
   2   7   8        2.49       11.54     12.97 o
   3   7   8       53.75       76.05     13.77 o
   4   7   8        0.02       14.88     14.63 o
   5   7   8      718.52      768.23     22.53 o
   1   0   9     1412.59     1423.01     19.51 o
   2   0   9       13.99       17.40      7.95 o
   3   0   9      988.66      971.86     18.01 o
   4   0   9        0.29        1.64     10.73 o
   5   0   9     1047.22     1015.52     17.82 o
   6   0   9      420.93      416.22     14.53 o
   7   0   9      442.48      413.71     15.50 o
   8   0   9       67.09       73.90     13.78 o
   9   0   9      438.11      407.16     23.30 o
  10   0   9      277.40      311.31     23.49 o
  11   0   9      125.45      125.76     21.52 o
   0   1   9      870.89      853.69     17.74 o
   1   1   9      145.50      118.35      8.83 o
   2   1   9     6987.73     6979.71     44.19 o
   3   1   9       30.86       27.83      7.76 o
   4   1   9     2874.50     2830.04     26.88 o
   5   1   9       37.82       29.84      7.71 o
   6   1   9      982.44      972.45     13.04 o
   7   1   9       13.94       15.03      9.37 o
   8   1   9     3207.59     3161.40     25.12 o
   9   1   9        5.16        6.37     11.49 o
  10   1   9      264.94      277.59     15.24 o
  11   1   9       12.32       22.28     16.73 o
   1   2   9     1073.99     1100.78     12.68 o
   2   2   9        4.81        6.32      6.74 o
   3   2   9      942.75      975.46     11.14 o
   4   2   9        5.85        9.02      7.51 o
   5   2   9      671.63      632.32     11.17 o
   6   2   9      256.38      238.60     12.08 o
   7   2   9      505.02      490.58     13.62 o
   8   2   9       23.49       15.42     11.28 o
   9   2   9      253.75      228.00     14.41 o
  10   2   9      163.09      147.58     14.13 o
  11   2   9      166.32      162.50     14.55 o
   0   3   9      443.21      457.10     17.81 o
   1   3   9       13.69       12.74      8.05 o
   2   3   9     4932.52     4769.70     26.18 o
   3   3   9        0.62        2.08      6.79 o
   4   3   9     1771.52     1810.31     14.09 o
   5   3   9        0.78        9.96      8.22 o
   6   3   9      688.28      652.89     13.09 o
   7   3   9       36.40       37.97     12.59 o
   8   3   9     2201.17     2233.44     26.67 o
   9   3   9        0.06        5.30     14.16 o
  10   3   9      180.37      179.60     15.94 o
   1   4   9      588.17      621.71     14.05 o
   2   4   9       11.16       15.40      9.92 o
   3   4   9      475.55      508.09     14.11 o
   4   4   9        1.56        6.35      9.74 o
   5   4   9      419.17      464.05     12.43 o
   6   4   9      232.73      237.79     11.31 o
   7   4   9      236.58      235.06     13.59 o
   8   4   9       46.65       39.30     13.46 o
   9   4   9      188.88      177.05     18.73 o
   0   5   9      164.89      191.24     19.25 o
   1   5   9       54.67       60.45     11.76 o
   2   5   9     2321.96     2351.00     26.27 o
   3   5   9       15.43       14.18     12.56 o
   4   5   9      810.08      773.61     18.85 o
   5   5   9       18.00       24.66     12.71 o
   6   5   9      297.72      290.91     16.28 o
   7   5   9        1.97        2.93     16.55 o
   8   5   9     1137.25     1117.06     26.43 o
   1   6   9      217.35      242.73     16.96 o
   2   6   9        2.92       10.33     14.01 o
   3   6   9      203.43      257.45     16.23 o
   4   6   9        0.01       13.52     16.59 o
   5   6   9      143.58      164.88     15.72 o
   6   6   9       75.34       72.62     16.40 o
   0   7   9       16.11       35.42     32.39 o
   1   7   9        1.02       14.16     17.28 o
   2   7   9      959.03      952.26     23.68 o
   3   7   9        6.86       13.72     15.86 o
   0   0  10     6946.23     6958.95     68.90 o
   1   0  10       27.75       20.17     15.31 o
   2   0  10     2436.18     2396.47     27.86 o
   3   0  10       10.00       12.67     11.27 o
   4   0  10     3519.32     3418.29     46.14 o
   5   0  10       22.62       27.31     12.99 o
   6   0  10     2694.20     2669.57     28.48 o
   7   0  10       10.27       14.74     13.15 o
   8   0  10      851.73      822.06     20.64 o
   9   0  10       10.33       17.65     20.20 o
  10   0  10     1096.06     1129.00     32.46 o
  11   0  10      125.85      144.95     22.50 o
   1   1  10        2.16       27.25     10.83 o
   2   1  10        0.31        4.16      7.88 o
   3   1  10     1149.87     1146.19     14.53 o
   4   1  10       59.47       63.91      8.79 o
   5   1  10      149.12      159.66     10.37 o
   6   1  10        8.83        8.10      9.40 o
   7   1  10      390.43      384.37     12.28 o
   8   1  10       98.99      116.78     12.79 o
   9   1  10       38.31       37.38     12.75 o
  10   1  10        4.03       13.81     13.85 o
   0   2  10     4715.77     4663.39     38.25 o
   1   2  10       11.05       14.99      7.84 o
   2   2  10     2544.88     2443.09     20.89 o
   3   2  10       17.49       18.43      8.34 o
   4   2  10     2330.76     2349.80     20.21 o
   5   2  10       93.50       86.72      9.34 o
   6   2  10     2636.41     2597.04     24.50 o
   7   2  10        0.69        9.30     11.89 o
   8   2  10      547.38      553.39     16.63 o
   9   2  10        0.39       17.20     15.48 o
  10   2  10     1054.50     1039.16     23.27 o
   1   3  10        1.44        7.02      9.45 o
   2   3  10        1.72        1.94      8.72 o
   3   3  10      777.58      799.03     12.21 o
   4   3  10       60.28       64.61      8.54 o
   5   3  10      101.80       96.86     10.78 o
   6   3  10       16.19       17.82     10.68 o
   7   3  10      261.06      250.02     13.48 o
   8   3  10       94.68      102.92     13.53 o
   9   3  10       31.65       33.88     12.82 o
   0   4  10     3186.87     3079.33     39.42 o
   1   4  10        0.95        3.15     12.27 o
   2   4  10     1024.37     1013.77     17.40 o
   3   4  10        0.03        3.30     11.09 o
   4   4  10     1617.08     1619.68     20.15 o
   5   4  10       17.89       22.30     10.11 o
   6   4  10     1272.41     1312.37     18.25 o
   7   4  10        3.62        5.13     12.72 o
   8   4  10      392.40      384.82     15.74 o
   1   5  10        0.37       22.49     11.95 o
   2   5  10        0.31        0.00     14.17 o
   3   5  10      404.38      449.73     16.10 o
   4   5  10       21.63       26.38     13.86 o
   5   5  10       66.26       62.96     14.24 o
   6   5  10        3.11        6.79     16.56 o
   7   5  10      146.41      165.79     18.02 o
   0   6  10     1233.52     1206.01     36.31 o
   1   6  10       24.20       40.86     16.65 o
   2   6  10      418.30      431.94     19.15 o
   3   6  10       23.66       33.16     14.58 o
   4   6  10      610.02      627.79     19.59 o
   5   6  10       44.28       43.09     15.11 o
   1   0  11       31.45       34.29     13.70 o
   2   0  11        8.32       12.95     12.27 o
   3   0  11      534.84      497.78     17.14 o
   4   0  11       11.20       17.98     13.30 o
   5   0  11      257.16      245.95     16.65 o
   6   0  11        0.19        0.00     13.55 o
   7   0  11      163.33      170.72     15.52 o
   8   0  11      115.48      128.45     15.48 o
   9   0  11        6.19       17.70     20.52 o
  10   0  11        3.17        2.83     20.21 o
   0   1  11     4669.94     4693.41     67.12 o
   1   1  11       10.33       11.60     12.02 o
   2   1  11     1659.67     1631.58     19.75 o
   3   1  11       10.97        9.10      9.03 o
   4   1  11     2439.43     2407.46     21.15 o
   5   1  11       18.35       14.09      9.93 o
   6   1  11     1841.84     1811.60     19.32 o
   7   1  11        4.73       15.30     10.29 o
   8   1  11      673.11      677.53     18.37 o
   9   1  11       28.73       27.05     13.78 o
  10   1  11      740.17      727.64     21.34 o
   1   2  11       29.90       43.85     11.61 o
   2   2  11       12.38       13.82      9.30 o
   3   2  11      486.91      481.15     12.82 o
   4   2  11        2.16        9.22      9.91 o
   5   2  11      257.05      261.86     11.54 o
   6   2  11        2.78        3.36     11.80 o
   7   2  11      172.75      189.26     13.66 o
   8   2  11       62.18       59.22     13.18 o
   9   2  11        0.93        8.60     13.82 o
   0   3  11     3179.83     3227.54     53.87 o
   1   3  11        3.74        3.21     11.61 o
   2   3  11     1092.92     1128.36     17.52 o
   3   3  11        3.57       11.08     10.41 o
   4   3  11     1662.15     1632.13     19.32 o
   5   3  11        6.32       10.23     11.99 o
   6   3  11     1276.61     1306.52     19.59 o
   7   3  11        8.23       14.84     13.68 o
   8   3  11      458.59      447.32     17.52 o
   1   4  11       16.95       38.97     12.42 o
   2   4  11        3.66        3.63     13.01 o
   3   4  11      276.03      262.70     12.88 o
   4   4  11        5.84       10.47     13.59 o
   5   4  11      141.01      147.86     14.33 o
   6   4  11        0.26        0.59     13.84 o
   7   4  11       87.17       69.64     13.77 o
   0   5  11     1438.02     1498.59     33.07 o
   1   5  11       42.67       51.15     13.57 o
   2   5  11      551.76      549.97     19.52 o
   3   5  11       34.62       34.21     13.25 o
   4   5  11      742.34      799.63     19.13 o
   5   5  11       27.84       21.86     14.04 o
   6   5  11      676.30      673.41     23.09 o
   1   6  11        8.96       27.13     16.64 o
   2   6  11        3.28       13.36     15.37 o
   3   6  11      133.13      127.37     15.69 o
   0   0  12      214.04      201.32     38.46 o
   1   0  12        0.76        8.25     19.57 o
   2   0  12     3535.60     3542.65     48.33 o
   3   0  12        0.01        6.68     16.88 o
   4   0  12      932.08      959.12     26.21 o
   5   0  12       10.03       15.56     15.45 o
   6   0  12      608.53      609.32     19.44 o
   7   0  12        5.26       11.71     14.50 o
   8   0  12     1251.39     1263.51     25.08 o
   9   0  12       13.21       16.52     20.08 o
   1   1  12      278.15      259.18     17.52 o
   2   1  12        8.56       13.56     11.55 o
   3   1  12      193.13      179.18     13.12 o
   4   1  12        1.19        4.36     11.39 o
   5   1  12      223.43      221.63     11.62 o
   6   1  12      163.24      167.40     11.10 o
   7   1  12       89.49      102.00     11.25 o
   8   1  12       26.14       31.93     13.33 o
   9   1  12       92.99      101.29     14.57 o
   0   2  12      256.80      266.07     45.14 o
   1   2  12        5.62       11.40     15.04 o
   2   2  12     2622.80     2717.62     35.35 o
   3   2  12        8.23        7.50     10.64 o
   4   2  12      923.85      896.16     16.82 o
   5   2  12       28.80       21.94     10.58 o
   6   2  12      406.51      422.08     14.42 o
   7   2  12       16.21       15.11     12.64 o
   8   2  12     1174.71     1165.40     21.12 o
   1   3  12      188.87      168.12     15.69 o
   2   3  12        7.87        5.96     13.49 o
   3   3  12      133.03      114.65     13.03 o
   4   3  12        2.58        1.29     11.14 o
   5   3  12      153.17      157.64     13.40 o
   6   3  12      132.42      149.70     14.26 o
   7   3  12       63.15       71.45     13.22 o
   0   4  12       92.23      101.90     19.33 o
   1   4  12        8.30       12.68     13.28 o
   2   4  12     1674.06     1735.38     23.10 o
   3   4  12        3.83        9.95     12.67 o
   4   4  12      467.31      474.38     21.06 o
   5   4  12        0.71        9.66     16.85 o
   6   4  12      259.28      277.85     17.64 o
   1   5  12       88.30       83.23     14.33 o
   2   5  12        2.83        4.20     14.99 o
   3   5  12       70.66       61.78     14.81 o
   4   5  12        0.45       21.75     14.79 o
   1   0  13      832.11      789.23     38.26 o
   2   0  13        2.92        0.00     21.31 o
   3   0  13       88.24       93.85     22.02 o
   4   0  13       41.74       48.84     18.94 o
   5   0  13      946.11      921.98     25.01 o
   6   0  13       12.11        0.00     18.35 o
   7   0  13      112.76      122.02     17.98 o
   0   1  13     1555.26     1546.89     46.48 o
   1   1  13       41.67       38.64     16.47 o
   2   1  13      394.14      414.97     18.03 o
   3   1  13       72.56       72.95     13.06 o
   4   1  13      743.59      732.81     18.18 o
   5   1  13       42.93       33.84     11.15 o
   6   1  13      602.26      616.66     14.21 o
   7   1  13       27.06       30.88     11.13 o
   1   2  13      703.75      672.03     22.57 o
   2   2  13        4.24        0.04     15.66 o
   3   2  13       61.75       56.28     13.84 o
   4   2  13       46.12       58.75     11.81 o
   5   2  13      841.87      844.65     16.87 o
   6   2  13       18.47       22.15     11.74 o
   7   2  13       78.21       88.32     13.33 o
   0   3  13     1066.93     1098.77     42.87 o
   1   3  13       10.64        9.73     22.70 o
   2   3  13      277.67      270.94     17.25 o
   3   3  13       27.04       37.44     13.27 o
   4   3  13      501.53      546.14     16.99 o
   5   3  13       15.32       16.54     12.92 o
   6   3  13      443.00      446.98     17.04 o
   1   4  13      417.53      364.44     16.44 o
   2   4  13        1.41        2.40     16.12 o
   3   4  13       29.40       30.60     14.64 o
   4   4  13       20.30       24.11     17.11 o
   0   0  14      673.87      691.97     56.22 o
   1   0  14      102.72       87.11     30.08 o
   2   0  14      110.14      130.87     30.49 o
   3   0  14       57.18       42.91     22.69 o
   4   0  14      280.68      276.62     25.83 o
   5   0  14       71.44       64.37     17.69 o
   6   0  14      248.67      258.85     20.15 o
   1   1  14      356.48      338.56     20.50 o
   2   1  14        5.97       13.85     15.38 o
   3   1  14     1099.42     1086.19     24.23 o
   4   1  14        0.29        5.28     12.97 o
   5   1  14       88.87       78.58     12.25 o
   6   1  14        0.99       10.16     12.01 o
   0   2  14      512.57      585.41     37.64 o
   1   2  14       45.31       54.90     17.91 o
   2   2  14      112.85      127.96     16.41 o
   3   2  14       21.19       15.67     15.56 o
   4   2  14      206.18      242.07     15.99 o
   5   2  14       33.65       41.86     12.78 o
   1   3  14      241.11      245.88     20.57 o
   2   3  14        3.16        4.55     17.73 o
   3   3  14      806.77      810.91     22.79 o
   4   3  14        0.02        8.08     14.49 o
   1   0  15      531.59      544.01     37.92 o
   2   0  15        0.42        0.84     28.41 o
   3   0  15      467.70      492.38     48.70 o
   0   1  15       48.86       46.40     29.94 o
   1   1  15       20.96       32.74     20.62 o
   2   1  15      294.29      314.59     24.08 o
   3   1  15       18.77       19.43     17.84 o
   1   2  15      445.62      415.50     22.39 o
   2   2  15        0.94       11.94     19.39 o
 
